# Supplementary material for: Does the Intensity of Therapy Correspond to the Severity of Acute Respiratory Distress Syndrome (ARDS)?
Source: J Clin Med. 2024 Nov 23;13(23):7084. doi: 10.3390/jcm13237084 (PMC11642668; doi:10.3390/jcm13237084)
Supplement: Supplementary file 1 [file jcm-13-07084-s001.zip]

Archive with 1 entries (1 files):
- jcm-3306660-supplementary.pdf
